# Supplementary material for: U‐Shaped Response of Flowering Time to Low and High Nitrogen via a Transcription Feedback Loop in Rice
Source: Adv Sci (Weinh). 2025 Dec 7;13(4):e08498. doi: 10.1002/advs.202508498 (PMC12822397; doi:10.1002/advs.202508498)
Supplement: Supplementary file 3 — Supporting Data [file ADVS-13-e08498-s004.zip]

Archive with 9 entries (9 files):
- Figure S1.xlsx
- Figure S10.xlsx
- Figure S2.xlsx
- Figure S3.xlsx
- Figure S4.xlsx
- Figure S5.xlsx
- Figure S6.xlsx
- Figure S7.xlsx
- Figure S9.xlsx
