# Supplementary material for: U‐Shaped Response of Flowering Time to Low and High Nitrogen via a Transcription Feedback Loop in Rice
Source: Adv Sci (Weinh). 2025 Dec 7;13(4):e08498. doi: 10.1002/advs.202508498 (PMC12822397; doi:10.1002/advs.202508498)
Supplement: Supplementary file 3 — Supporting Data [file ADVS-13-e08498-s004.zip › Figure S1.xlsx]

## Sheet: Figure S1c
Figure S1c. Dynamic changes in plant height and tiller number of indicating plants from 20 days after transplanting to the mature stage.
	250-N		350-N		250-N		350-N		250-N		350-N		250-N		350-N		250-N		350-N
	Plant height	Tilliering number	Plant height	Tilliering number	Plant height	Tilliering number	Plant height	Tilliering number	Plant height	Tilliering number	Plant height	Tilliering number	Plant height	Tilliering number	Plant height	Tilliering number	Plant height	Tilliering number	Plant height	Tilliering number
	20 days after transplant				42 days after transplant				51 days after transplant				62 days after transplant				83 days after transplant
WT	60	5	52	4	75	10	76	14	85	14	85	11	85	11	86	14	87	20	90	23
	61	4	47	6	65	7	79	11	90	9	90	10	86	15	91	11	87	18	92	29
	56	4	48	4	75	7	79	12	85	9	88	11	84	11	97	13	85	20	92	20
	51	4	47	6	76	7	78	13	90	10	89	12	84	12	91	13	83	23	85	22
	50	4	55	5	75	9	84	14	86	10	88	13	85	16	92	17	92	23	87	27
	50	4	53	5	75	9	84	12	88	10	86	11	84	14	92	15	85	20	95	28
	61	4	50	6	70	8	83	10	89	12	88	12			92	11	86	22	85
	20 days after transplant				42 days after transplant				62 days after transplant				83 days after transplant				94 days after transplant
nhd1	41	4	35	3	65	7	65	8	80	10	90	20	85	20	92	25	85	21	88
	48	3	37	3	60	5	67	9	82	14	85	16	82	20	88	20	80	27	87	20
	43	3	38	3	57	5	65	11	80	11	85	14	84	21	85	21	84	20	90	29
	40	3	39	4	59	6	66	8	75	12	84	13	81		85	23	81	20	87	26
	46	4	36	3	65	7	68	13	75	11	80	13	80	17	87	24	85	21	85
	41	3	44	4	63	5	71	8	79	15	81	18	84	22	88	23	85	22	89	31
	42	3	36	4	58	7	65	10	77	16	87	14	84	24	85	23	85	25	85	25
	40	3	38	4	60	5	66	14	77	10	84	15	79	16	90	18	82	18	85
	37	2	38	4	58	5	70	9	80	14	85	17	79	17	86	22		19	84
	36	2	41	3	58	5	67	10	76	11	82	15	80	16	86	19	81	18	90
	35	3	37	5	53	4	67	12	75	10	81	16	81	16	85	17		20	87	25
	42	3	35	4	62	4	63	9	79	11	85	13	80	19	87	16	84	18	91
	39	4	39	4	53	5	68	9	77	11	85	16	79	18	86	20		19	92	25
	36	3	40	4	62	6	68	9	82	16	83	17	81	18	86	23		23	88	26
	20 days after transplant				42 days after transplant				46 days after transplant				62 days after transplant				83 days after transplant
ghd7	41	6	50	5	75	10	62	12	72	11	74	22	77	19	87	17	77	30	86	38
	45	5	57	5	72	13	67	14	68	15	72	18	80	17	85	19	80	32	87	40
	47	4	49	8	65	14	70	14	71	12	75	19	79	16	80	24	76	27	83	38
	45	6	49	4	70	10	76	14	70	13	75	20	75	23	82	18	75	33	80	42
	50	4	57	5	70	10	70	15	68	14	71	16	75	19	83	20	81	32	88	42
	48	5	53	6	70	10	70	15	70	14	70	16	80	20	82	20	76	32	85	41
	45	4	52	4	68	10	70	13	71	12	75	15	74	17	83	21	75	30	79	41
	40	6	52	6	70	13	76	15	74	13	77	24	74	20	85	23	75	38	85	35
	49	9	52	6	66	9	67	13	72	13	72	17	75	15	84	17	72	35	85	39
	44	6	52	5	68	14	74	12	75	16	70	18	70	18	85	25	82	33	79	40
	42	5	47	6	70	11	72	15	71	11	68	19	73	18	80	23	74	35	80	41
	47	4	54	5	60	15	67	17	75	17	68	22	74	17	85	20	77	28	80	42
	47	4	50	6	67	9	77	16	69	12	75	16					74	35	82	40
	42	5	50	6	65	13	75	15	68	13	73	18					74	35		42
