# Supplementary material for: U‐Shaped Response of Flowering Time to Low and High Nitrogen via a Transcription Feedback Loop in Rice
Source: Adv Sci (Weinh). 2025 Dec 7;13(4):e08498. doi: 10.1002/advs.202508498 (PMC12822397; doi:10.1002/advs.202508498)
Supplement: Supplementary file 3 — Supporting Data [file ADVS-13-e08498-s004.zip › Figure S10.xlsx]

## Sheet: Figure S10a
Figure S10a. Yield and nitrogen use efficiency (NUE) in WT, NC, single and double mutant of nhd1 and ghd7 in Nipponbare background under MN and SN supplies in the field.
Figure S10a. Yield and nitrogen use efficiency (NUE) in WT, NC, single and double mutant of nhd1 and ghd7 in Nipponbare background under MN and SN supplies in the field.
Figure S10a. Yield and nitrogen use efficiency (NUE) in WT, NC, single and double mutant of nhd1 and ghd7 in Nipponbare background under MN and SN supplies in the field.
Yield in WT, NC, single and double mutant of nhd1 and ghd7 in Nipponbare background under MN and SN supplies in the field (g/plant).
	WT					NC					nhd1					ghd7					D-ko-1					D-ko-2
MN	18.78	19.58	19.41	21.01	21	14.67	14.76	18.98	17.98	20.83	24.72	26.01	23.09	20.55	21.23	16.31	12.67	16.1	18.53	13.69	21.99	21.7	22.32	20.21	19.01	19.29	19.83	21.71	19.94	21.45
SN	26.71	23.46	23.16	23.44	25.7	17.04	22.74	26.64	25.42	24.42	20.08	20.63	25.38	29.17	26.01	23.24	24.34	23.86	26.5	23.16	27.44	23.28	26.04	20.64	24.3	26.68	20.27	27.12	24.87	24.67
Nitrogen use efficiency (NUE) in WT, NC, single and double mutant of nhd1 and ghd7 in Nipponbare background under MN and SN supplies in the field (kg grain/ kg N)
	WT					NC					nhd1					ghd7					D-ko-1					D-ko-2
MN	27.9667	25.9667	27.35	27.1833	26.6833	24.45	24.6	26.8	29.9667	28.05	41.2	43.35	38.4833	37.5833	37.05	27.1833	22.7833	26.8333	27.55	22.8167	36.65	36.1667	37.2	33.6833	31.6833	32.15	33.05	36.1833	33.2333	35.75
SN	24.71	23.46	23.16	23.44	24.7	18.04	22.74	26.64	25.42	24.42	23.08	23.63	25.38	29.17	26.01	23.24	24.34	23.86	26.5	23.16	27.44	23.28	26.04	20.64	24.3	26.68	20.27	27.12	24.87	24.67

## Sheet: Figure S10b
Figure S10b. Yield and NUE of nhd1 mutants generated in the TC65 cultivar backgrounds under MN and SN supplies in the field.
Yield of nhd1 mutants generated in the TC65 cultivar backgrounds under MN and SN supplies in the field (g/plant).
	TC65					nhd1TC65-1					nhd1TC65-2
DN	23.92	23.23	20.5	22.49	24.29	28.22	29.19	22.16	27.31	23.64	28.84	29.79	34.47	28.02	28.34
MN	30.31	20.21	28.6	21.97	28.2	34.12	27.93	44.95	27.97	27.55	33.12	30.93	40.95	28.97	29.55
NUE of nhd1 mutants generated in the TC65 cultivar backgrounds under MN and SN supplies in the field (kg grain/ kg N).
	TC65					nhd1TC65-1					nhd1TC65-2
DN	39.8667	38.7167	34.1667	37.4833	40.4833	47.0333	48.65	36.9333	45.5167	39.4	48.0667	49.65	57.45	46.7	47.2333
MN	30.31	20.21	28.6	21.97	28.2	34.12	27.93	44.95	27.97	27.55	33.12	30.93	40.95	28.97	29.55

## Sheet: Figure S10c
Figure S10c. Yield and NUE of nhd1 mutants generated in the ZS97 cultivar backgrounds under MN and SN supplies in the field.
Yield of nhd1 mutants generated in the ZS97 cultivar backgrounds under MN and SN supplies in the field (g/plant).
	ZS97					nhd1ZS97-1					nhd1ZS97-2
DN	33.37	34.52	29.18	35.96	37.14	40.84	30.16	27.33	34.82	30.66	35.57	29.07	27.75	35.34	34.68
MN	32.78	44.83	35.45	39.78	42.86	29.96	37.23	33.45	34.02	34.76	39.26	32.39	31.48	30.86
NUE of nhd1 mutants generated in the ZS97 cultivar backgrounds under MN and SN supplies in the field (kg grain/ kg N).
	ZS97					nhd1ZS97-1					nhd1ZS97-2
DN	55.6167	57.5333	48.6333	59.9333	61.9	68.0667	50.2667	45.55	58.0333	51.1	59.2833	48.45	46.25	58.9	57.8
MN	32.78	44.83	35.45	39.78	42.86	29.96	37.23	33.45	34.02	34.76	39.26	32.39	31.48	30.86

## Sheet: Figure S10d
Figure S10d. Yield and NUE of nhd1 mutants generated in the MH63 cultivar backgrounds under MN and SN supplies in the field.
Yield of nhd1 mutants generated in the MH63 cultivar backgrounds under MN and SN supplies in the field (g/plant).
	MH63					nhd1MH63-1					nhd1MH63-2
DN	24.53	17.37	21.65	18.62	20.58	29.24	26.27	35.63	24.82	30.74	26.24	26.27	30.63	28.42	30.45
MN	22.91	26.76	30.51	28.75	23.52	31.84	37.31	32.76	30.59	24.17	23.33	39.11	33.45	26.49	39.76
NUE of nhd1 mutants generated in the MH63 cultivar backgrounds under MN and SN supplies in the field (kg grain/ kg N).
	MH63					nhd1MH63-1					nhd1MH63-2
DN	40.8833	28.95	36.0833	31.0333	34.3	48.7333	43.7833	59.3833	41.3667	51.2333	43.7333	43.7833	51.05	47.3667	50.75
MN	22.91	26.76	30.51	28.75	23.52	31.84	37.31	32.76	30.59	24.17	23.33	39.11	33.45	26.49	39.76
