# Supplementary material for: U‐Shaped Response of Flowering Time to Low and High Nitrogen via a Transcription Feedback Loop in Rice
Source: Adv Sci (Weinh). 2025 Dec 7;13(4):e08498. doi: 10.1002/advs.202508498 (PMC12822397; doi:10.1002/advs.202508498)
Supplement: Supplementary file 3 — Supporting Data [file ADVS-13-e08498-s004.zip › Figure S2.xlsx]

## Sheet: Figure S2
Figure S2. Relative expression of Nhd1 and Ghd7 in WT, nhd1 and ghd7 mutants under constant light condition.
Figure S2a. Relative expression of Ghd7 in WT and nhd1 mutants under constant light condition.
	WT						nhd1
ZT0	0.097	0.101	0.107	0.083	0.089	0.08	0.106	0.133	0.107	0.086	0.093	0.112
ZT4	0.088	0.107	0.108	0.058	0.066	0.076	0.068	0.093	0.102	0.059	0.072	0.082
ZT8	0.082	0.091	0.089	0.061	0.073	0.073	0.069	0.07	0.065	0.081	0.143	0.141
ZT12	0.082	0.081	0.101	0.098	0.089	0.082	0.085	0.086	0.082	0.102	0.123	0.132
ZT16	0.066	0.092	0.096	0.065	0.068	0.078	0.056	0.052	0.069	0.101	0.111	0.119
ZT20	0.119	0.135	0.116	0.046	0.056	0.05	0.071	0.074	0.092	0.098	0.125	0.103
ZT24	0.084	0.105	0.102	0.069	0.089	0.083	0.056	0.084	0.075	0.066	0.076	0.071
Figure S2b. Relative expression of Nhd1 in WT and ghd7 mutants under constant light condition.
	WT						nhd1
ZT0	16.965	19.584	17.587	19.423	22.599	20.851	15.906	16.696	14.971	12.769	15.594	13.514
ZT4	5.799	4.608		27.269	28.787	28.081	2.116	2.72	1.654	54.413	69.53	68.841
ZT8	3.528	2.765	3.256	72.628	102.924	100.989	60.996	69.844	65.485	69.684	68.63	70.832
ZT12	37.84	37.569	38.606	35.711	44.758	49.553	42.263	43.564	41.72	54.281	55.296	54.274
ZT16	30.561	30.911	24.107	37.293	38.677	39.549	13.932	15.903	15.503	25.625	28.477	26.79
ZT20	26.26	28.565	26.32	16.156	13.934	17.053	13.934	13.798	11.888	14.662	17.219	17.119
ZT24	23.856	28.176	28.439	23.551	25.462	23.163	13.934	13.647	13.947	13.845	14.086	11.675
