# Supplementary material for: U‐Shaped Response of Flowering Time to Low and High Nitrogen via a Transcription Feedback Loop in Rice
Source: Adv Sci (Weinh). 2025 Dec 7;13(4):e08498. doi: 10.1002/advs.202508498 (PMC12822397; doi:10.1002/advs.202508498)
Supplement: Supplementary file 3 — Supporting Data [file ADVS-13-e08498-s004.zip › Figure S3.xlsx]

## Sheet: Figure S3b
Figure S3b. Relative expression of Nhd1 and Ghd7 in WT, single and double mutants of nhd1 and ghd7 under 250 kg-N/ha and 350 kg-N/ha conditions.
Relative expression of Nhd1 in WT, single and double mutants of nhd1 and ghd7 under 250 kg-N/ha and 350 kg-N/ha conditions.									Relative expression of Nhd1 in WT, single and double mutants of nhd1 and ghd7 under 250 kg-N/ha and 350 kg-N/ha conditions.
250-N	WT	nhd1	ghd7	D-ko-1	D-ko-2	ghd7-kd	D-kd-1	D-kd-2	250-N	WT	nhd1	ghd7	D-ko-1	D-ko-2	ghd7-kd	D-kd-1	D-kd-2
	208.08	88.4775	263.147	59.8686	82.9747	191.215	130.609	112.55		0.037718	0.027678	0.023056	0.025674	0.032706	0.028182	0.033713	0.01459
	210.744	89.0812	432.189	61.7419	99.2492	188.901	141.199	109.939		0.03331	0.035399	0.032969	0.026974	0.044078	0.031182	0.033998	0.013683
	250.493	70.8743	316.995	73.8167	96.6846	192.306	122.677	192.723		0.043407	0.025658	0.033444	0.038493	0.030966	0.031797	0.014343	0.020023
		70.2267	283.519	91.9234	138.819	173.253	132.226	159.801		0.053641	0.031736	0.032348	0.043437	0.033528	0.018773	0.02193	0.024497
	268.098	121.352	287.09	94.9014	29.7155	178.666	101.755	137.967		0.061654	0.028816	0.046001	0.031387	0.022843	0.024181	0.02029	0.013554
	282.182	121.448		99.8487	35.5103	163.876	97.5534	142.663		0.062169	0.033362	0.03669	0.036167	0.027904	0.026879	0.023337	0.013208
350-N	WT	nhd1	ghd7	D-ko-1	D-ko-2	ghd7-kd	D-kd-1	D-kd-2	350-N	WT	nhd1	ghd7	D-ko-1	D-ko-2	ghd7-kd	D-kd-1	D-kd-2
	222.729	114.753	278.77		22.9961	313.935	52.5184	172.276		0.05975	0.02145	0.03404	0.03451	0.02048	0.02729	0.02938	0.02842
	221.67	104.001	522.292	87.8824	47.733	272.775	59.5775	174.421		0.05491	0.02145	0.03188	0.03776	0.02552	0.02027	0.04049	0.02977
	241.594	45.9463	240.643	41.12	97.1752	362.364	85.2326	176.199			0.01118	0.03028	0.037	0.04006	0.02379	0.02257	0.01901
	343.199	50.3107	323.534	54.8022	50.8143	205.342	88.474	170.401		0.05484	0.01097	0.0252	0.03755	0.03382	0.02947	0.02638	0.02385
		134.841	342.99	38.5279	45.6401	214.74	88.2079	121.716		0.05198		0.03849	0.01763	0.02053	0.01943	0.03934	0.01498
	366.649	103.76	217.793	32.34	76.159	224.42	87.2953	117.756		0.05265		0.04395	0.01752	0.02595	0.02435	0.03511	0.01829
