# Supplementary material for: U‐Shaped Response of Flowering Time to Low and High Nitrogen via a Transcription Feedback Loop in Rice
Source: Adv Sci (Weinh). 2025 Dec 7;13(4):e08498. doi: 10.1002/advs.202508498 (PMC12822397; doi:10.1002/advs.202508498)
Supplement: Supplementary file 3 — Supporting Data [file ADVS-13-e08498-s004.zip › Figure S4.xlsx]

## Sheet: Figure S4b
Figure S4b. Flowering time of WT, single and double mutants of ghd7 and nhd1 plants under SD conditions.
250-N
WT	NC	nhd1	ghd7	D-ko-1	D-ko-2	ghd7-kd	D-kd-1	D-kd-2
46	45	55	47	50	50	43	44	48
46	46	54	46	47	50	41	45	47
45	46	56	46	50	50	42	45	46
43	43	51	48	49	49	43	46	47
43	47	52	48	51	50	47	46	47
43	45	55	49	50	51	44	46	47
	47	52		51	52	50	46	47
	48	55		52	50	42	46	46
45	48	54		52	50	47	46	46
46	48	55		51	51	46	47	48
47	48	51		51		46	47	47
47	48	51		52		42	48	48
47	48	57		49		44	48	46
47	48	57		46		41	48	47
47		55		46		44	48	45
		57
350-N
WT	NC	nhd1	ghd7	D-ko-1	D-ko-2	ghd7-kd	D-kd-1	D-kd-2
44	48	51	47	49	49	41	47	49
44	48	56	47	49	49	49	46	48
47	49	49	48	49	48	47	49	48
49	49	55	50	49	49	41	46	46
49	47	58	50	49	50	49	46	49
49	48	58	48	49	50	46	46	51
49	48	53		49	51	45	49	48
49	52	58		49	55	48	47	45
49	51	56		51	50	44	45	45
48	51	55		51	53	44	46	49
48	50	54		52	53	41	46	47
48	50	52		53		41	48	48
50	49	52		50		45	46	51
48	50	56		51		45	48	49
49		49		51		46	45	47
52				50		47	49	49
47				50		47	44	47
50				50		45	45	47
							49	48
								49

## Sheet: Figure S4c
Figure S4c. Flowering time sensitivity to photoperiod of representative plants.
WT						NC						nhd1
Call:						Call:						Call:
lm(formula = rzts ~ n + rizhao, data = data)						lm(formula = rzts ~ n + rizhao, data = data)						lm(formula = rzts ~ n + rizhao, data = data)
Residuals:						Residuals:						Residuals:
Min 1Q Median 3Q Max						Min 1Q Median 3Q Max						Min 1Q Median 3Q Max
-5.6845 -1.2207 0.3155 1.3544 4.3544						-6.7546 -1.7546 0.2639 2.2639 3.2639						-5.289 -2.042 0.711 1.563 4.069
Coefficients:						Coefficients:						Coefficients:
Estimate Std. Error t value Pr(>|t|)						Estimate Std. Error t value Pr(>|t|)						Estimate Std. Error t value Pr(>|t|)
(Intercept) -23.324102 3.425277 -6.809 4.29e-09 ***						(Intercept) -11.460648 4.655091 -2.462 0.0167 *						(Intercept) -46.350519 4.032112 -11.495 <2e-16 ***
N 0.012319 0.003386 3.638 0.000555 ***						N 0.009722 0.004433 2.193 0.0321 *						N 0.002474 0.003913 0.632 0.529
Photoperiod 5.903481 0.286356 20.616 < 2e-16 ***						Photoperiod 5.023148 0.390942 12.849 <2e-16 ***						Photoperiod 8.697479 0.328743 26.457 <2e-16 ***
---						---						---
Signif. codes: 0 ‘***’ 0.001 ‘**’ 0.01 ‘*’ 0.05 ‘.’ 0.1 ‘ ’ 1						Signif. codes: 0 ‘***’ 0.001 ‘**’ 0.01 ‘*’ 0.05 ‘.’ 0.1 ‘ ’ 1						Signif. codes: 0 ‘***’ 0.001 ‘**’ 0.01 ‘*’ 0.05 ‘.’ 0.1 ‘ ’ 1
Residual standard error: 2.19 on 63 degrees of freedom						Residual standard error: 2.873 on 61 degrees of freedom						Residual standard error: 2.634 on 66 degrees of freedom
Multiple R-squared: 0.897, Adjusted R-squared: 0.8937						Multiple R-squared: 0.7853, Adjusted R-squared: 0.7782						Multiple R-squared: 0.9195, Adjusted R-squared: 0.917
F-statistic: 274.4 on 2 and 63 DF, p-value: < 2.2e-16						F-statistic: 111.5 on 2 and 61 DF, p-value: < 2.2e-16						F-statistic: 376.8 on 2 and 66 DF, p-value: < 2.2e-16
> confint(fit)						> confint(fit)						> confint(fit)
2.5 % 97.5 %						2.5 % 97.5 %						2.5 % 97.5 %
(Intercept) -30.168971569 -16.47923288						(Intercept) -2.076908e+01 -2.15221744						(Intercept) -54.400889671 -38.30014802
N 0.005552351 0.01908523						N 8.581667e-04 0.01858628						N -0.005338388 0.01028632
Photoperiod 5.331243407 6.47571848						Photoperiod 4.241412e+00 5.80488436						Photoperiod 8.041121604 9.35383606
ghd7						D-ko-1						D-ko-2
Call:						Call:						Call:
lm(formula = rzts ~ n + rizhao, data = data)						lm(formula = rzts ~ n + rizhao, data = data)						lm(formula = rzts ~ n + rizhao, data = data)
Residuals:						Residuals:						Residuals:
Min 1Q Median 3Q Max						Min 1Q Median 3Q Max						Min 1Q Median 3Q Max
-7.381 -1.381 0.619 3.286 3.619						-3.5879 -1.2006 0.0881 1.0881 2.7677						-3.3359 -0.3359 -0.1092 0.0654 4.1902
Coefficients:						Coefficients:						Coefficients:
Estimate Std. Error t value Pr(>|t|)						Estimate Std. Error t value Pr(>|t|)						Estimate Std. Error t value Pr(>|t|)
(Intercept) 41.142857 8.096261 5.082 5.38e-06 ***						(Intercept) -62.491331 2.379315 -26.264 < 2e-16 ***						(Intercept) -59.187992 2.255977 -26.236 < 2e-16 ***
N 0.003333 0.005627 0.592 0.556						N 0.006443 0.002396 2.689 0.00916 **						N 0.007006 0.002026 3.459 0.00109 **
Photoperiod 0.523810 0.633553 0.827 0.412						Photoperiod 9.661981 0.197924 48.817 < 2e-16 ***						Photoperiod 9.412717 0.183986 51.160 < 2e-16 ***
---						---						---
Signif. codes: 0 ‘***’ 0.001 ‘**’ 0.01 ‘*’ 0.05 ‘.’ 0.1 ‘ ’ 1						Signif. codes: 0 ‘***’ 0.001 ‘**’ 0.01 ‘*’ 0.05 ‘.’ 0.1 ‘ ’ 1						Signif. codes: 0 ‘***’ 0.001 ‘**’ 0.01 ‘*’ 0.05 ‘.’ 0.1 ‘ ’ 1
Residual standard error: 3.774 on 51 degrees of freedom						Residual standard error: 1.537 on 63 degrees of freedom						Residual standard error: 1.267 on 52 degrees of freedom
Multiple R-squared: 0.02517, Adjusted R-squared: -0.01306						Multiple R-squared: 0.9772, Adjusted R-squared: 0.9765						Multiple R-squared: 0.9829, Adjusted R-squared: 0.9823
F-statistic: 0.6585 on 2 and 51 DF, p-value: 0.522						F-statistic: 1350 on 2 and 63 DF, p-value: < 2.2e-16						F-statistic: 1497 on 2 and 52 DF, p-value: < 2.2e-16
> confint(fit)						> confint(fit)						> confint(fit)
2.5 % 97.5 %						2.5 % 97.5 %						2.5 % 97.5 %
(Intercept) 24.888935188 57.39677910						(Intercept) -67.246012717 -57.73664895						(Intercept) -63.714940316 -54.66104422
N -0.007962584 0.01462925						N 0.001654927 0.01123167						N 0.002941424 0.01107118
Photoperiod -0.748101261 1.79572031						Photoperiod 9.266460741 10.05750052						Photoperiod 9.043521435 9.78191176

## Sheet: Figure S4d
Figure S4d. The difference of flowering time between LD and SD of representative plants growing in 250 kg-N/ha and 350 kg-N/ha conditions.
250-N
WT	NC	nhd1	ghd7	D-ko-1	D-ko-2	ghd7-kd	D-kd-1	D-kd-2
14	10	16	-2	21	18	5	10	10
14	10	18	-2	20	19	6	9	9
12	9	17	2	20	19	8	8	9
12	13	17	2	19	19	7	8	12
11	12	15	5	19	19	10	11	12
13	12	18	4	19	19	10	11	12
12	13	18	4	18	19	11	13	12
14	12	17	4	18	18	9	12	14
14	12	16	4	18	18	8	14	13
14	12	16	3	18	17	8	14	13
350-N
WT	NC	nhd1	ghd7	D-ko-1	D-ko-2	ghd7-kd	D-kd-1	D-kd-2
10	6	16	-5	18	19	5	11	12
10	5	15	-5	20	21	5	10	11
11	10	19	1	20	21	2	10	10
13	9	18	2	20	21	3	11	12
12	11	17	2	21	20	3	11	11
12	11	16	2	21	20	4	11	11
12	13	15	3	21	20	6	15	10
14	13	15	3	21	21	10	15	14
13	12	18	3	20	19	9	15	14
15	11	18	3	19	17	8	14	12
