# Supplementary material for: U‐Shaped Response of Flowering Time to Low and High Nitrogen via a Transcription Feedback Loop in Rice
Source: Adv Sci (Weinh). 2025 Dec 7;13(4):e08498. doi: 10.1002/advs.202508498 (PMC12822397; doi:10.1002/advs.202508498)
Supplement: Supplementary file 3 — Supporting Data [file ADVS-13-e08498-s004.zip › Figure S5.xlsx]

## Sheet: Figure S5a
Figure S5. The heatmap for the up- or down-regulation of known floral genes in single and double mutant of nhd1 and ghd7 relative to the WT under 250 kg-N/ha and 350 kg-N/ha treatments.
Gene	nhd1_250N	nhd1_350N	D-ko_250N	D-ko_350N	ghd7_250N	ghd7_350N	cluster
COP1	-0.408695	-0.573913	-0.105142	-0.56562	-0.156585	-0.152746	circadian
CRY2	0.2625	0.778004	-0.0463005	-0.168924	0.344951	-0.0846378	circadian
ELF3	-0.162926	-0.428232	-0.199449	-0.12173	0.0731636	-0.027597	circadian
ELF4	-0.328118	-0.396502	-0.693026	-0.0892375	-0.0719433	-0.179597	circadian
LHY	-1.10574	-0.438933	-1.73212	-3.30732	-0.0338173	-0.393329	circadian
LUX	3.09546	2.06291	4.87491	3.98927	-0.689441	-2.66429	circadian
PRR59	2.00435	0.906127	2.33746	2.3922	-0.0106922	-0.184757	circadian
PRR73	-0.00959877	0.162046	-0.023953	-0.0947281	-0.0065299	0.0221159	circadian
PRR95	1.8057	0.639152	1.93851	2.22123	-0.0491105	-0.00564415	circadian
TOC1/PRR1	1.8251	1.35167	2.21418	3.01887	-0.139988	0.119881	circadian
ZTL2	-0.096633	-0.272355	-0.111625	-0.115454	-0.0850817	-0.123504	circadian
CO3	-0.405151	-0.150096	-0.533836	-1.10047	-0.107065	-0.213424	Inhibitor
COL10	0.0753127	-0.311286	0.0160515	-0.631265	-0.230488	-0.337864	Inhibitor
COL13	-0.996783	0.992362	-0.455559	-1.24648	-0.873357	-0.403198	Inhibitor
COL15	1.24594	1.95561	1.87686	2.61017	-0.0614906	-0.617951	Inhibitor
COL4	-0.513426	-0.530715	-0.480645	-0.767693	-0.669003	-0.112081	Inhibitor
DHD1	0.262898	0.0353496	0.129108	0.593305	0.142677	0.198943	Inhibitor
DTH7/PRR37	0.158517	0.00654202	0.199375	0.323565	0.0571849	-0.00378481	Inhibitor
DTH8	-0.744361	0.141121	1.30513	0.0459418	-1.57376	0.227428	Inhibitor
Ghd7	0.42673	0.960714	1.51511	0.679638	-0.872163	-0.170343	Inhibitor
HAPL1	-0.049162	0.0692441	-0.133743	-0.271821	-0.0475065	-0.147809	Inhibitor
Hd1	2.25802	2.72346	2.45472	2.41219	-0.145244	-0.0681718	Inhibitor
Hd6	0.235509	-0.653673	0.207562	-0.563399	-0.167693	0.0430433	Inhibitor
HESO1	0.26265	-0.504247	-0.0431139	-0.0670953	0.576196	-0.0684037	Inhibitor
IDS1	1.07707	0.709964	0.821165	0.690033	-0.0345895	-0.422262	Inhibitor
NF-YC4	0.0742546	0.112107	-0.069855	0.266835	0.319035	0.209336	Inhibitor
NF-YC6	-0.156102	0.472507	-0.0951561	-0.15434	-0.220354	-0.158864	Inhibitor
PHYA	0.0962714	-0.260567	-0.149496	0.577932	0.497118	0.123818	Inhibitor
PHYB	0.510179	0.0755514	0.275289	0.46129	0.13509	-0.0550012	Inhibitor
PHYC	0.102899	-0.259255	0.0751351	0.475099	0.102782	0.0794989	Inhibitor
RR1	-0.0698227	0.332532	0.352179	-1.18052	-0.566292	-0.658758	Inhibitor
SE5	-0.696435	-0.128278	-0.496628	-0.790843	-0.130578	-0.137278	Inhibitor
SNB	-0.0815467	0.0428243	0.0588551	0.332764	-0.0247844	0.324704	Inhibitor
UbDKc4	0.0412657	0.0985664	-0.0560099	0.471876	0.365318	0.405931	Inhibitor
CDF1	-0.144638	-0.546185	-0.271348	0.225218	0.0265427	-0.00817404	Promoter
CRY1a	-0.119195	-0.254465	-0.298882	-0.434386	-0.0304182	-0.00699509	Promoter
CRY1b	-0.295026	-0.459615	-0.334013	-0.388905	-0.157208	-0.0807028	Promoter
DTH2	-0.11147	0.138543	-0.31018	-0.723146	-0.1573	-0.617191	Promoter
Ehd1	-1.5706	-0.596784	-2.44383	-0.680287	-0.440944	0.445909	Promoter
Ehd2	1.12359	0.657039	0.424441	0.437578	0.379715	0.324016	Promoter
Ehd3	-0.136988	-0.291473	-0.142541	0.348249	-0.200505	0.0803359	Promoter
FKF1	7.52942	5.55756	8.08251	7.9188	0.00185495	0.403333	Promoter
FTIP1	-0.272332	-1.27492	-0.356558	-0.998235	0.111398	-0.564534	Promoter
FTL1	-4.70947	-0.721608	-2.87144	-3.48206	0.648274	0.807863	Promoter
GF14c	-0.741137	-0.330117	-0.359143	-0.309615	-0.0321182	-0.219613	Promoter
GI	0.90445	0.360941	1.09751	1.23338	0.131715	0.0224669	Promoter
HAF1	-0.130113	0.0848835	-0.181281	-0.337945	-0.121346	-0.248219	Promoter
Hd18	0.390413	-0.032775	0.175041	0.438212	0.302226	-0.0389925	Promoter
HD3A	-4.31682	-0.967768	-2.6931	-3.79355	0.00793274	1.63998	Promoter
HGW	-0.404765	0.0832629	-0.207169	-0.05513	-0.0839305	0.0141251	Promoter
K4	-0.0211027	-0.308251	0.169525	0.184382	0.347873	0.0943499	Promoter
MFT1	-0.0717469	0.0821275	0.466527	-0.42346	-0.944966	-0.583713	Promoter
MSDS51	0.147529	0.450787	0.165588	-0.0853504	-0.244711	-0.2495	Promoter
RFT1	-1.43323	-0.672487	-1.65294	-1.44219	-0.321209	0.494869	Promoter
SDG708	0.0765596	0.0354689	0.0777451	0.321622	-0.0267505	0.146962	Promoter
SDG718	-0.256001	0.0558772	-0.267599	-0.2076	0.151936	0.0549048	Promoter
SDG723/TRX1	-0.0594725	-0.091554	-0.0275469	-0.0548028	0.188522	-0.0824159	Promoter
SDG724	0.0880354	0.0194383	-0.0905191	0.344466	0.0303239	0.16154	Promoter
SDG725	0.159171	-0.122289	0.00691481	-0.114513	0.234652	-0.0814934	Promoter
SE13	-0.0912095	0.0904167	0.0168984	0.279748	-0.195925	0.112628	Promoter
SFL1	-0.464147	1.21998	-2.1843	-0.970475	-0.464822	-0.51862	Promoter
SID1	0.200689	-0.443002	0.2183	-0.31711	0.203285	-0.148609	Promoter
WDR5	0.934152	0.225169	0.372682	0.861838	0.401318	0.54559	Promoter
WOX13	0.604433	0.481329	0.511903	0.960656	0.0294593	-0.137024	Promoter

## Sheet: Figure S5b
Figure S5b. Days to heading of WT, NC and the single and double mutants of ghd7 and nhd1 under 250 kg-N/ha and 350 kg-N/ha conditions.
250-N								350-N
WT	57	57	57	57	57	57	57	WT	55	57	57	57	57	59	59
NC	53	53	55	55	55	59	59	NC	53	53	53	53	58	58	58
nhd1	67	67	67	69	69	69	69	nhd1	67	67	71	71	71	71	71
ghd7	42	42	44	44	44	44	48	ghd7	42	42	42	42	42	48	48
D-ko-1	67	67	67	69	69	69	69	D-ko-1	67	67	69	69	69	69	69
D-ko-2	67	69	69	69	69	69	69	D-ko-2	67	70	70	70	70	70	70
ghd7-kd	42	46	48	48	50	50	53	ghd7-kd	46	46	46	46	46	48
D-kd-1	54	54	54	54	54	54	54	D-kd-1	55	55	55	55	55	57
D-kd-2	55	55	55	55	55	55	55	D-kd-2	57	57	57	57	57	59	59

## Sheet: Figure S5c
Figure S5c.The ratio of flowering time between mutants and WT at different N conditions.
250-N							350-N
nhd1	ghd7	D-ko-1	D-ko-2	ghd7-kd	D-kd-1	D-kd-2	nhd1	ghd7	D-ko-1	D-ko-2	ghd7-kd	D-kd-1	D-kd-2
14.3345	-28.3276	14.3345	14.3345	-28.3276	-7.84983	-6.14334	10.4153	-30.7844	10.4153	10.4153	-24.1925	-9.36058	-6.0646
14.3345	-28.3276	14.3345	17.7474	-21.5017	-7.84983	-6.14334	10.4153	-30.7844	10.4153	15.3593	-24.1925	-9.36058	-6.0646
14.3345	-24.9147	14.3345	17.7474	-18.0887	-7.84983	-6.14334	17.0072	-30.7844	13.7113	15.3593	-24.1925	-9.36058	-6.0646
17.7474	-24.9147	17.7474	17.7474	-18.0887	-7.84983	-6.14334	17.0072	-30.7844	13.7113	15.3593	-24.1925	-9.36058	-6.0646
17.7474	-24.9147	17.7474	17.7474	-14.6758	-7.84983	-6.14334	17.0072	-30.7844	13.7113	15.3593	-24.1925	-9.36058	-6.0646
17.7474	-24.9147	17.7474	17.7474	-14.6758	-7.84983	-6.14334	17.0072	-20.8965	13.7113	15.3593	-20.8965	-6.0646	-2.76862
17.7474	-18.0887	17.7474	17.7474	-9.55631	-7.84983	-6.14334	17.0072	-20.8965	13.7113	15.3593	-20.8965	-6.0646	-2.76862
24.5734	-18.0887	17.7474	17.7474	-9.55631	-2.73038	0.682594	17.0072	-17.6005	17.0072	15.3593	-20.8965	-6.0646	-2.76862
24.5734	-11.2628	17.7474	17.7474	-9.55631	-2.73038	0.682594	17.0072	-12.6566	17.0072	15.3593	-17.6005	-6.0646	-2.76862
24.5734	-11.2628	17.7474	17.7474	-6.14334	-2.73038	0.682594	17.0072	-12.6566	17.0072	15.3593	-17.6005	-6.0646	-2.76862
24.5734	-11.2628	17.7474	17.7474	-6.14334	2.38908	0.682594	17.0072	-12.6566	17.0072	15.3593	-12.6566	2.17535	-2.76862
24.5734	-11.2628	17.7474	17.7474	-6.14334	2.38908	0.682594	17.0072	-12.6566	18.6552	15.3593	-12.6566	3.82334	-2.76862
24.5734	-11.2628	17.7474	17.7474	-6.14334	2.38908	0.682594	25.2472	-12.6566	18.6552	15.3593	-6.0646	3.82334	-2.76862
24.5734	-11.2628	19.4539	17.7474	-6.14334	2.38908	0.682594	25.2472	-12.6566	18.6552	18.6552	-6.0646	3.82334	-2.76862
24.5734	-11.2628	19.4539	17.7474	-6.14334	2.38908	0.682594	25.2472	-12.6566	18.6552	18.6552	-6.0646	3.82334	-2.76862
24.5734	-11.2628	19.4539	17.7474	-6.14334	5.80205	0.682594	25.2472	-12.6566	18.6552	18.6552	-6.0646	3.82334	3.82334
24.5734	-18.0887				5.80205	4.09556	25.2472	-17.6005	18.6552	18.6552	-6.0646	3.82334	3.82334
24.5734	-18.0887				5.80205	4.09556		-17.6005		18.6552	-6.0646		3.82334
24.5734	-11.2628				5.80205	4.09556		-17.6005			-6.0646		3.82334
24.5734	-11.2628				5.80205	4.09556		-12.6566			-6.0646		3.82334

## Sheet: Figure S5h
Figure S5h. Transcription profiling of genes in module III in WT, nhd1 and ghd7 under 250 kg-N/ha and 350 kg-N/ha conditions.
Significant relativity to Heading date	Gene	Expression difference	WT_250N_1	WT_250N_2	WT_250N_3	ghd7_250N_1	nhd1_250N_1	nhd1_250N_2	nhd1_250N_3	ghd7_250N_2	ghd7_250N_3	WT_350N_1	WT_350N_2	WT_350N_3	nhd1_350N_1	nhd1_350N_2	nhd1_350N_3	ghd7_350N_1	ghd7_350N_2	ghd7_350N_3
-0.126331	Os07g0116600	DOWN	17.92	14.38	16.36	8.54	11.51	11.81	7.89	10.41	10.94	19.39	19.67	13.2	16.74	4.49	11.27	4.96	9.21	11.78
-0.4094	Os01g0194600	DOWN	24.26	21.83	29.22	8.22	9.31	5.08	9.47	7.88	14.27	33.39	2.92	3.73	7.63	4.55	6.76	14.45	16.39	19.04
0.152615	Os01g0202700	DOWN	2.73	11.2	5.07	1.13	3.25	3.75	3.03	0.22	1.6	1.14	1.42	1.15	3.03	0	29.06	4.96	3.15	0.75
-0.658307	Os01g0229600	DOWN	129.9	113.21	132.17	62.69	109.59	72.25	61.9	52.01	76.64	123.53	102.38	56.28	77.93	80.94	64.29	135.52	133.07	135.19
-0.437813	Os01g0246400	DOWN	157.96	279.61	180.38	52.26	45.69	58.54	19.55	75.77	177.02	53.24	64.67	87.09	26.43	14.35	49.88	95.77	115.2	129.16
-0.517989	Os01g0256500	DOWN	40.42	38.93	76.16	10.53	41.17	11.73	18.43	14.09	30.51	133.66	24.21	16.24	11.91	39.79	12.92	78.75	63.45	110.47
-0.565057	Os01g0342500	DOWN	90.17	52.65	113.47	25.53	17.15	16.85	4.17	17.02	22.59	41.78	81.34	26.88	43.1	1.39	64.44	63.46	120.07	104.69
-0.489664	Os01g0589800	DOWN	317.89	242.66	355.36	174.4	184.68	178.91	136.35	156.49	165.26	299.74	238.35	179.27	246.86	153.8	309.52	253.28	302.52	306.31
-0.606441	Os01g0725000	DOWN	47.58	41.58	55.65	17.65	25.88	19.41	19.55	19.08	19.33	45.25	35.94	21.01	28.02	11.19	20.6	36.78	42.5	46.32
-0.582996	Os01g0729200	DOWN	19.57	20.65	26.23	8.22	18.18	12.95	13.58	8.24	14.19	17.26	17.09	14.84	12	9.52	7.61	18.25	20.42	20.35
-0.281483	Os01g0738000	DOWN	13.01	15.71	17.44	8.29	14.61	11.47	8.27	6.11	9.65	10.57	11.07	5.75	2.82	4.28	7.65	9.59	9.24	12.08
-0.635358	Os01g0778900	DOWN	18.99	8.59	24.7	6.59	6.09	4.61	3.35	5.01	8.58	29.91	16.67	8.18	6.43	0.83	8.04	14.26	30.76	32.77
-0.361617	Os01g0829400	DOWN	2.37	2.76	3.42	0.71	2.25	0.96	1.9	1.64	1.48	2.15	1.59	1.04	1.14	1.81	2.51	2.14	3.02	2.52
-0.437489	Os01g0852000	DOWN	5.44	6.03	7.73	2.77	5.86	4.07	7.42	2.4	2.35	8.46	3.46	4.06	4.59	3.94	5.22	7.27	8.21	7.65
-0.349039	Os01g0916100	DOWN	8.03	12.86	11.14	3.71	5.17	2.3	1.99	3.9	7.73	2.98	7	2.03	4.7	1.03	3	2.56	5.98	6.22
-0.413092	Os01g0949500	DOWN	137.51	120.13	161.02	58.8	96.04	82.54	51.97	57.36	84.2	137.01	108.31	70.76	69.47	37.36	87.19	84.35	140.02	116.95
-0.600803	Os02g0157950	DOWN	21.81	15.95	33.37	6.5	22.75	5.64	9.61	5.95	19.97	46.12	31.04	10.88	4.51	3.44	6.93	22.95	33.62	44.64
-0.478383	Os02g0188000	DOWN	20.66	12.68	22.71	7.03	12.02	8.89	4.26	9.39	13.01	18.92	11.67	9	4.9	2.67	6.86	10.33	14.36	25.9
-0.0524786	Os02g0199600	DOWN	36.35	18.46	21.7	13.78	45.46	28.07	13.56	9.09	15.4	19.3	18.3	11.66	13.65	16.44	21.57	19.44	19.77	25.8
-0.159202	Os02g0224100	DOWN	7.79	10.62	9.06	5.62	7.36	5.36	7.48	3.68	5.1	9.03	6.78	7.5	7.64	20.9	5.79	7.3	10.13	9.33
-0.30021	Os02g0258000	DOWN	7.2	10.04	8.72	3.66	7.17	4.78	3.33	4.53	3.91	5.03	6.54	4.71	4.34	3.81	7.52	6.79	7.88	6.07
-0.604555	Os02g0482200	DOWN	8.17	4.85	10.46	3.45	2.7	3.56	1.54	4.4	3.85	5.9	5.86	2.77	3.54	0.6	3.56	6.06	5.36	6.94
-0.595832	Os02g0532800	DOWN	26.72	21.15	52.58	11.22	12.99	6.65	6.34	7.3	12.92	74.41	24.07	12.93	13	6.53	12.87	23.29	58.74	68.92
-0.554482	Os02g0554800	DOWN	18.18	15.9	18.52	6.91	9.18	8.1	4.89	7.5	10.01	11.03	13.88	6.38	5.54	4.71	6.25	9	12.97	15.19
-0.681152	Os02g0649400	DOWN	17.02	20.12	24.43	7.41	10.78	8.1	5.06	10.93	10.84	19.25	23.67	10.68	4.48	2.84	4.37	16.97	16.46	18.93
-0.472919	Os02g0665250	DOWN	31.06	26.7	54.93	20.11	25.36	20.07	18.67	17.23	18.83	48.68	30.6	20.64	19.97	9.42	12.8	19.39	37.49	33
0.0998198	Os02g0709000	DOWN	16.23	9.09	9.17	5.86	5.89	8.59	3.46	4.01	4.76	1.55	1.09	0.06	0.07	0.13	2.95	1.3	1.17	1.91
-0.384023	Os02g0711400	DOWN	5.27	6.11	15.67	1.7	3.66	2.83	2.28	3.02	3.23	25.72	3.62	2.35	3.54	1.11	7.28	3	12.53	21.1
-0.303514	Os02g0740600	DOWN	18.07	25.66	15.45	9.57	13.33	14.02	15.45	9.44	11.19	23.85	17.05	14.5	17.31	22.06	17.28	19.58	19.7	14.81
-0.521358	Os02g0799600	DOWN	10.21	12.82	18.44	3.08	7.51	4.39	5.87	6.65	7.6	15.6	10.7	7.85	8.18	5.52	7.75	9.4	21.49	26.78
-0.533378	Os02g0808500	DOWN	14.18	13.25	15.29	5.17	5.92	6.15	5.25	5.59	4.28	10.31	8.67	4.76	7.32	4.37	6.93	10.21	9.6	11.88
-0.358053	Os02g0814400	DOWN	56.06	71.08	97.29	39.36	110.85	62.44	63.08	32.96	36.56	93.78	119.37	67.35	79.59	93.26	84.5	104.23	106.54	82.82
-0.673107	Os02g0828300	DOWN	23.76	19.97	40.92	6.9	17.51	8.56	8.63	6.52	10.03	48.49	35.97	11.12	11.46	9.49	9.97	28.75	38.54	36.7
-0.503074	Os03g0244950	DOWN	39.9	23.4	72.96	25.35	28.83	30.04	16.42	17.2	26.68	95.73	37.21	24.95	26.77	5.52	21.68	40.19	72.26	109.93
-0.695022	Os03g0265800	DOWN	34.22	25.06	45.28	13.82	13.81	10.94	12.49	14.52	24.67	34.92	25.78	19.39	23.12	16.22	24.73	33.38	62.48	43.49
-0.567395	Os03g0272900	DOWN	8.67	12.66	22.45	4.95	10.29	2.24	7.87	3.47	7.65	43.45	7.62	3.92	3.39	4.01	1.95	11.97	20.14	26.93
-0.487338	Os03g0292700	DOWN	8.65	7.24	8.54	4.05	3.29	2.33	2.14	3.61	3.89	5.78	10.36	6.3	7.09	0.99	7.56	6.77	6.67	5.45
-0.460215	Os03g0297600	DOWN	35.13	30.24	40.51	19.04	16.46	17.86	12.39	13.61	17.18	36.58	41.27	24.88	41.79	13.33	53.25	32.91	44.2	50.81
-0.576564	Os03g0305600	DOWN	5.26	6.97	7.11	2.62	3.44	1.23	2.57	2.65	2.23	6.94	6.87	5.11	2.61	3.06	2.59	4.02	6.19	7.41
-0.605571	Os03g0306800	DOWN	184.69	166.06	279.44	111.89	218.68	158.06	120.63	98.6	123.84	314.85	204.61	148.48	125.32	110.81	126.88	223.41	291.87	358.7
-0.202722	Os03g0333400	DOWN	546.97	777.67	975.51	420.24	1069.07	770.87	694.8	355.24	373.1	891.66	959.91	702.39	565.32	649.62	829.4	939.56	828.61	679.96
-0.481755	Os03g0342850	DOWN	1.85	3.45	3.56	0.78	1.75	1.65	1.04	0.81	1.3	2.79	3.54	1.99	1.64	2.82	1.47	1.47	4.49	2.44
-0.219375	Os03g0343900	DOWN	137.5	140.23	360.23	116	294.14	182.36	237.59	93.8	93.55	1418.89	375.42	253.13	362.93	284.93	433.55	346.06	416.87	691.69
-0.330069	Os03g0360600	DOWN	31.9	25.85	51.29	21.54	37.46	27.13	28.22	14.66	17.16	102.15	50.64	34.51	58.33	27.91	78.98	52.75	74.58	74.31
-0.498786	Os03g0385400	DOWN	41.24	48.01	76.88	15.83	46.99	24.88	19.32	17.38	29.74	78.32	34.35	22.84	18.48	19.6	32.06	43.52	69.34	81.06
-0.0460989	Os03g0400700	DOWN	9.14	27.34	21.69	5.57	53.58	24.04	21.03	2.39	9.95	30.85	32.73	9.29	6.1	32.09	31.78	30.42	30.21	4.54
-0.438942	Os03g0431100	DOWN	227.3	334.82	263.55	91.89	178.37	84.33	116.62	95.42	195.09	202.2	218.41	181.27	141.42	215.66	187.75	193.83	205.26	177.43
-0.617816	Os03g0633100	DOWN	12.43	12.02	11.06	4.65	10.8	5.11	4.7	5.35	8.69	16.43	14.29	6.62	3.46	2.66	2.41	12.93	15.53	14.28
-0.32288	Os03g0673700	DOWN	5.52	9.52	13.54	3.47	4.88	1.81	3.94	2.53	3.83	72.74	7.68	4.51	2.63	10.06	6.62	5.81	6.08	51.3
-0.406372	Os03g0734400	DOWN	4.67	4.83	3.83	1.96	1.89	2.38	2.35	1.63	3.23	3.67	2.75	2.21	1.52	1.63	2.01	2.74	2.96	2.65
-0.432051	Os03g0772800	DOWN	126.2	158.3	182.55	71.2	135.5	72.07	93.95	71.9	110.16	140.93	120.49	86.91	96.64	116.77	115.6	114.37	160.38	147.45
-0.535705	Os03g0824000	DOWN	8.75	8.43	6.78	3.03	6.46	4.1	5.33	2.39	4.93	10.22	5.03	3.83	4.66	7.12	5.36	7.77	9.17	13.66
-0.372398	Os03g0826200	DOWN	489.01	388.31	770.51	333.95	263.73	317.74	340.11	282.54	285.37	717.74	520.19	437.82	707.31	372.46	772.76	412.45	712.57	604.95
-0.562027	Os04g0306750	DOWN	32.81	20.82	34.29	10.48	24.56	16.28	9.33	11.77	14.48	28.55	25.39	14.54	11.12	6.48	13.83	24.45	27.7	30.4
-0.543667	Os04g0403900	DOWN	234.49	171.97	480.32	159.17	162.06	148.3	111.02	100.85	132.18	800.44	218.87	143.06	218.83	84	152.91	190.84	437.17	646.59
-0.612997	Os04g0546800	DOWN	14.23	11.22	16.05	7.46	12.14	8.25	9.77	7.96	6.01	16.14	19.7	13.77	12.82	5.81	10.18	14.1	15.99	22.29
-0.194705	Os04g0558700	DOWN	3.42	6.24	3.96	1.34	5.53	4.7	2.86	1.82	0.87	12.35	5.83	2.7	3.94	2.76	4.02	5	5.15	3.92
-0.228158	Os04g0600000	DOWN	6.32	5.92	5.9	1.84	6.04	4.47	1.23	3.28	2.87	3.94	3.71	2.89	4.06	4.46	8.44	4.65	4.9	2.92
-0.488019	Os04g0612301	DOWN	1.81	5.12	14.33	1.1	2.47	0.5	2.22	0.77	0.72	94.27	9.6	3.11	4.76	13.42	0.33	7.34	19.3	21.62
-0.541783	Os04g0630551	DOWN	5.08	5.53	7.33	2.68	5.83	1.81	3.08	2.21	2.49	8.06	3.87	3.66	3.76	4.41	1.69	7.62	9.26	7.48
-0.476107	Os04g0669200	DOWN	14.22	9.1	15.4	2.76	11.13	3.61	3.57	3.1	10.03	19.42	12.86	6.31	4.21	4.16	5.81	11.03	14.95	20.71
-0.28575	Os05g0113300	DOWN	5.56	6.03	6.4	3.12	5.45	3.44	2.42	3.32	3.08	4.07	6.13	3.92	4.87	4.65	6.09	5.12	5.12	5.71
-0.461853	Os05g0177500	DOWN	9.15	3.27	8.28	3.07	2.76	3.48	1.56	3.92	3.91	11.94	5.46	4.35	3.73	0.16	3.1	4.51	6.23	11.33
-0.262167	Os05g0200340	DOWN	4.38	4.77	7.52	2.23	6.06	3.6	3.1	2.61	3.35	3.49	4.19	2.31	0.74	1.56	0.99	3.31	3.98	3.25
-0.389672	Os05g0215066	DOWN	3.05	3.88	4.3	0.53	5.81	2.05	1.32	0.95	2.56	4.31	3.79	1.28	1.49	1.56	1.94	2.65	3.37	2.68
-0.264073	Os05g0332801	DOWN	8.34	12.47	8.04	3.25	8.02	3.08	6.7	3.82	8.38	9.24	7.09	3.92	5.59	6.43	4.96	8.96	7.86	7.68
-0.400187	Os05g0342000	DOWN	5.84	3.55	3.5	2.3	2.38	4.44	0.24	1.02	1.15	1.44	1.41	0.5	0.44	0.11	0.71	3.1	1.66	3.69
-0.482113	Os05g0439000	DOWN	1.05	3.02	2.34	0.33	1	1.45	0.77	0.78	1.07	3.22	1.31	0.83	0.61	0.4	0.51	1.89	1.63	1.41
-0.59031	Os05g0451200	DOWN	17.26	17.9	18.06	8.77	13.99	11.03	10.91	8.12	7.34	21.78	23.56	15.27	19.78	12.68	12.01	20.43	22.71	16.35
-0.490002	Os05g0584300	DOWN	5.41	8.72	8.33	2.71	3.84	1.69	1.57	1.54	4.01	9.32	3.66	1.48	1.71	2.13	3.82	4.87	7.6	6.36
-0.440038	Os06g0101600	DOWN	7213.86	7477.58	10920.5	3666.72	8737.67	5651.74	4934.62	2942.68	3948.35	11923.1	10265.4	5067.51	4966.41	4067.45	8668.93	8240.06	10532.8	9720.76
-0.537216	Os06g0132300	DOWN	4.45	5.03	9.88	2.09	3.6	2.83	2.33	1.83	2.49	8.62	5.18	1.66	4.06	3.8	2.23	5.04	6.7	7.34
-0.242155	Os06g0206900	DOWN	17.67	9.83	30.19	8.72	14.01	13.76	5.78	5.93	10.43	18.98	6.23	5.31	3.92	2.24	13.53	6.57	17.96	33.01
-0.186086	Os06g0233000	DOWN	8.8	8.19	9.33	3.73	12.71	6.18	7.87	4.4	5.46	10.96	7.54	4.09	5.85	6.79	10.55	12.6	9.3	12.42
-0.469946	Os06g0284500	DOWN	15.59	12.69	17.57	4.39	9.92	7.64	7.47	6.12	7.67	21.74	14.13	5.07	8.79	5.25	9.37	10.29	19.51	19.31
-0.483698	Os06g0301500	DOWN	44.52	46.93	38.34	17.14	43.85	24.6	17.92	15.84	29.24	32.97	21.7	16	17.71	18.11	18.95	41.4	35.08	32.7
0.0689472	Os06g0562200	DOWN	1.63	3.11	2.7	1.14	1.06	1.18	0.82	0.55	1.25	1.03	1.21	1.87	1.61	1.17	3.71	2	0.86	0.43
-0.292378	Os06g0607100	DOWN	21.88	24.62	29.89	10.91	17.9	16.06	23.08	10.41	14.29	39.89	34.21	26.14	36.8	26.86	52.08	27.36	37.91	22
-0.426389	Os06g0678500	DOWN	29.46	33.32	40.77	18.02	26.39	19.88	15.19	16.34	21.2	41.08	13.3	12.43	12.16	3.18	10.29	27.03	32.91	45.5
-0.0969957	Os07g0164200	DOWN	40.35	51.05	48.01	19.79	45.59	30.94	27.96	21.92	22.25	21.56	26.99	14.37	13.94	20.75	20.05	25.64	23.12	21.56
-0.661243	Os07g0185900	DOWN	2430.8	1796.7	2660.24	715.9	1336.92	679.49	515.82	633.55	1072.76	2749.66	2241.47	805.4	766.67	475.55	873.3	1808.23	2584.91	2318.46
-0.533015	Os07g0227600	DOWN	22.11	17.15	35.62	10.59	14.16	11.48	9.21	9.64	10.12	48.87	32.72	15.17	23.14	13.25	20.79	20.93	42.84	38.94
-0.397772	Os07g0249900	DOWN	18.21	13.65	16.42	6.59	10.38	15.07	7.91	8.11	11.68	10.84	14.14	13.16	9.78	6.89	9.14	10.42	14.03	13.19
-0.364608	Os07g0463500	DOWN	3.82	3.16	4.68	1.7	1.27	2.31	2.16	1.19	1.85	2.8	1.81	1.92	3.26	1.49	3.77	2.4	4.3	5.44
-0.266848	Os07g0643100	DOWN	2.84	2.45	2.4	1.31	1.79	0.78	2.39	0.94	1.23	1.83	2.63	1.48	2.2	2.55	1.53	1.33	1.92	2.44
-0.076845	Os07g0664000	DOWN	3.04	4.72	3.14	1.82	5.61	1.89	4.38	1.46	1.97	5.47	3.03	3.47	4.1	5.15	5.41	4.61	5.15	3.04
-0.427424	Os08g0169300	DOWN	19.34	18.18	25.47	14.91	12.55	17.44	10.18	10.4	6.27	14.59	16.88	15.1	10.34	2.72	19.49	21.45	17.76	17.82
0.0214191	Os08g0174500	DOWN	1.54	0.87	1.32	0.45	0.82	0.84	0.75	0.24	0.73	1.2	1.07	0.69	0.9	0.34	2.23	1.35	1.05	1.3
-0.583413	Os08g0269500	DOWN	25.86	31.1	57.49	16.1	23.81	11	17.15	15.33	19.71	102.44	30.61	24.46	21.68	23.9	23.14	32.58	58.1	75.07
-0.706369	Os08g0385000	DOWN	49.35	39.78	63.2	25.67	27.43	20.32	15.35	21.78	24.94	74.22	47.07	23.55	29.4	12.47	33.72	57.96	82.58	76.56
-0.423298	Os08g0451200	DOWN	125.95	103.74	114.71	47.4	125.78	71.89	45.27	34.89	78.61	106.76	80.35	41.62	44.71	52.17	54.5	84.91	117.78	100.22
-0.450779	Os09g0278700	DOWN	28.14	21.03	29.63	13.67	24.55	16.91	19.48	12.14	14.37	36.8	35.92	21.78	30.4	27.36	38.58	34.87	37.29	24.56
-0.342587	Os09g0332100	DOWN	6.44	7.28	7.81	4.17	3.99	3.36	5.29	2.49	4.85	10.27	8.29	6.22	12.08	12.2	11.28	10.49	14.06	5.24
-0.492086	Os09g0392666	DOWN	225.83	155.12	217.32	108.84	171.41	123.13	111.87	87.17	125.21	205.19	215.8	148.13	125.16	100.57	147.99	153.99	178.81	157.43
-0.34511	Os09g0400700	DOWN	57.59	52.64	140.4	35.76	40.06	40.62	23.19	38.17	49.57	126.09	54.93	37.63	38.68	48.33	57.66	51.55	135.42	154.12
-0.574192	Os09g0403967	DOWN	21.04	23.81	25.83	7.03	23.68	8.86	13.09	7.9	12.97	34.76	28.38	13.52	14.06	17.55	17.97	30.32	37.66	26.76
-0.413602	Os09g0488000	DOWN	3.66	2.56	4.19	1.09	1.6	0.89	2.05	0.57	2.14	4.37	2.21	1.72	3.5	2.92	3.87	3.04	4.11	5.35
-0.432074	Os09g0517000	DOWN	86.86	127.51	210.59	51.95	269.66	105.74	117.72	37.85	65.11	292.49	347.36	168.74	105.68	141.12	193.01	334.4	314.25	242.57
-0.388093	Os10g0162100	DOWN	51.48	41.52	56.58	28.34	25.38	23.62	13.63	22.39	28.7	77.96	33.77	32.16	52.76	15	57.65	30.72	40.23	77.91
-0.642933	Os10g0343900	DOWN	25.67	25.24	50.47	11.2	17.31	11.65	8.42	7.03	13.52	30.22	17.3	7.68	6.56	5.14	4.35	18.64	40.78	44.77
-0.525643	Os10g0449400	DOWN	5.5	5.5	10.23	2.9	5.37	2.18	2.88	2.37	1.82	7	6.52	2.42	3.44	1.7	4.18	6.62	7.55	5.92
-0.221652	Os10g0467000	DOWN	9.12	10.32	18.47	5.49	7.84	7.69	7.1	4.17	6.41	19.88	6.65	5.11	3.03	6.66	10.05	6.17	16.84	15.51
-0.442311	Os10g0486300	DOWN	4.1	2.68	5.96	2.04	0	1.63	0.87	1.36	1.93	5.76	3.75	1.56	0.8	1.46	1.23	1.01	2.29	2.95
-0.564003	Os10g0560400	DOWN	44.38	33.11	65.92	16.89	24.81	12.47	13.89	15.63	23.02	94.9	42.49	18.59	24	13.03	25.4	34.53	62.2	75.38
-0.584884	Os10g0569000	DOWN	33.21	29.83	34.61	12.11	21.4	16.4	12.38	16.7	22.08	65.3	24.49	12.6	10.99	6.62	17.14	24.69	36.52	51.47
-0.00400247	Os11g0120300	DOWN	2.82	1.46	2.33	0.9	1.79	1.33	0.77	0.95	0.43	2.12	3.4	1.1	4.13	0.5	3.04	1.09	0.89	1.7
-0.556801	Os11g0236200	DOWN	9.5	11.1	23.95	6.73	8.2	5.71	10.22	7.75	8.77	22.98	23.82	9.85	14.97	5.91	5.45	10.97	21.81	25.79
-0.0680586	Os11g0287000	DOWN	7.22	10.89	12.09	2.79	8.09	3.79	8.9	3.67	5.91	18.09	5.58	5.5	6.88	9.33	4.02	2.53	8.29	11.54
-0.389248	Os11g0636600	DOWN	6.53	13.22	19.86	3.84	12.35	7.1	7.49	2.57	8.19	22.23	4.09	3.54	2.15	2.55	3.71	8.86	9.67	20.94
-0.47297	Os12g0609050	DOWN	39.76	49.99	94.09	28.37	38.3	28.75	21.07	19.73	32.16	90.01	38.01	26.64	21.1	21.07	35.58	37.47	85.97	101.86
-0.658056	Os07g0178700	DOWN	73.72	81.99	111.47	21.6	16.08	18.73	7.27	18.04	46.61	83.46	48.48	50.43	43.49	3.62	20.39	97.7	117.6	208.93
-0.569058	Os07g0178800	DOWN	262.27	229.45	326.75	61.09	36.82	41.81	12.36	58.14	114.24	121.39	106.38	83.23	96.48	5.03	61.29	197.71	264.49	368.86
-0.221906	Os01g0919100	DOWN	0.66	1.76	1.05	0.58	0.55	1.15	0.24	0.03	0.28	2.04	1.94	1.54	0.9	0	0.48	0.11	0.57	0.7
