# Supplementary material for: U‐Shaped Response of Flowering Time to Low and High Nitrogen via a Transcription Feedback Loop in Rice
Source: Adv Sci (Weinh). 2025 Dec 7;13(4):e08498. doi: 10.1002/advs.202508498 (PMC12822397; doi:10.1002/advs.202508498)
Supplement: Supplementary file 3 — Supporting Data [file ADVS-13-e08498-s004.zip › Figure S6.xlsx]

## Sheet: Figure S6c
Figure S6c. Expression of the N-responsive genes in WT under DN, MN and SN conditions in paddy field.
	DN						MN						SN
OsLHT1	0.306867	0.343819	0.312762	0.400787	0.401967		0.481865	0.459452	0.420444	0.448206	0.460209		1.04138	1.04035	0.81482	0.748053	0.777656
OsGS1;1	6.841	10.292	8.906	7.664	7.483		3.896	7.426	5.335	5.875	6.126		3.264	3.925	3.932	3.67	4.059
OsGS2	16.194	16.74	26.485	18.505	21.976		25.48	28.788	27.673	34.536	36.413		41.994	35.87	46.943	41.555	42.242

## Sheet: Figure S6d
Figure S6d. Days to heading of hd1 single mutant and nhd1/hd1 (n1h1) double mutant under DN, MN and SN conditions in paddy field.
hd1				n1h1
DN	MN	SN		DN	MN	SN
89	89	86		86	86	82
89	89	86		89	86	82
89	89	86		89	86	82
89	89	86		89	86	82
89	89	89		89	86	82
89	89	89		89	86	86
92	89	89		89	86	86
92	89	89		89	86	86
92	89	89		89	86	86
92	89	89		89	86	86
92	89	89		89	86	86
92	89	89		89	89	86
92	89	89		89	89	86
92	89	89		89	89	86
92	89	89		89	89	86
92	89	89		92	89	86
92	90	89		92	89	89
92	90	89		92	89	89
92	90	89		92	89	89
92	90	89		92	89	89
92	90	89		92	89	89
92	90	89		92	89	89
92	90	89		92	89	89
92	92	89		92	89	89
95	92	89		92	89	89
95	92	89		92	92	89
95	92	89		92	92	89
95	92	89		92	92	89
95	92	92		92	92	89
95	92	92		92	92	89
95	92	92		92	92	89
95	92	92

## Sheet: Figure S6e
Figure S6e. Expression of the known downstream flowering genes of Nhd1 and Ghd7 in WT, hd1 and n1h1 mutants under different N conditions.
OsGI	WT							hd1						n1h1-1						n1h1-2
	DN	4.207	4.247	4.009	3.652	4.734	2.901	6.226	5.622	5.195	5.167	7.28	7.247	6.828	8.887	5.77	14.158	13.047	16.011	11.073	11.132	12.051	4.954	5.736	4.595
	MN	7.823	7.8	8.2	6.125	8.192	8.146	7.668	4.855	4.195	8.472	5.387	5.978	3.431	3.465	5.211	5.684	5.123	5.431	2.955	3.024	3.776	2.405	2.362	2.54
	SN	2.973	3.397	5.715	3.581	3	3.982	4.882	5.036	5.175	5.096	5.557	6.406	10.026	10.714	15.51	8.581	8.793	7.651	11.457	10.632	6.435	5.079	6.271	6.345
Hd1	DN	0.015	0.012	0.011	0.01	0.013	0.01	0.009	0.009	0.008	0.013	0.011	0.013	0.009	0.005	0.017	0.016	0.007	0.017	0.007	0.009	0.009	0.013	0.012	0.011
	MN	0.009	0.008	0.011	0.01	0.007	0.01	0.008	0.009	0.009	0.011	0.01	0.01	0.009	0.008	0.009	0.007	0.01	0.009	0.006	0.007	0.006	0.007	0.007	0.008
	SN	0.008	0.007	0.005	0.004	0.004	0.004	0.006	0.006	0.006	0.004	0.005	0.007	0.009	0.01	0.008	0.012	0.004	0.005	0.006	0.006	0.004	0.006	0.005	0.006
Ehd1	DN	0.047	0.055	0.065	0.116	0.094	0.078	0.01	0.017	0.019	0.014	0.018	0.022	0.021	0.041	0.026	0.039	0.036	0.054	0.021	0.022	0.043	0.041	0.034	0.026
	MN	0.092	0.052	0.071	0.037	0.085	0.055	0.059	0.088	0.089	0.081	0.123	0.05	0.014	0.014	0.017	0.013	0.011	0.012	0.019	0.027	0.025	0.027	0.024	0.015
	SN	0.01	0.022	0.015	0.012	0.016	0.013	0.05	0.062	0.065	0.053	0.078	0.049	0.032	0.03	0.021	0.009	0.013	0.007	0.015	0.019	0.022	0.014	0.012	0.009
RFT1	DN	0.117928	0.14182	0.13864	0.148392	0.162624	0.156077	0.036205	0.043895	0.03687	0.080888	0.08132	0.11637	0.061946	0.063578	0.050122	0.067521	0.071242	0.064568	0.048862	0.060208	0.056189	0.09147	0.092012	0.046263
	MN	0.15075	0.135276	0.140338	0.100078	0.079261	0.128023	0.039925	0.058791	0.058196	0.045259	0.056157	0.107356	0.029239	0.030013	0.029073	0.021359	0.029465	0.031404	0.042123	0.029211	0.048159	0.054265	0.030499	0.05593
	SN	0.04019	0.05186	0.053696	0.0392	0.055553	0.061259	0.044773	0.050076	0.050442	0.031105	0.032047	0.032543	0.034481	0.042852	0.04456	0.004239	0.005744	0.004779	0.017644	0.02398	0.020566	0.014037	0.015737	0.019932
Hd3a	DN	0.414	0.175	0.113	0.44	0.151	0.154	0.252	0.338	0.403	0.504	0.421	0.404	0.165	0.351	0.297	0.24	0.27	0.327	0.379	0.378	0.392	0.295	0.364	0.39
	MN	0.756	1.186	0.97	0.658	0.436	0.927	0.702	1.03	0.911	0.337	0.432	0.394	0.273	0.396	0.475	0.262	0.327	0.262	0.254	0.358	0.384	0.347	0.398	0.429
	SN	0.4	0.477	0.43	0.318	0.43	0.362	0.6	0.772	0.645	0.246	0.521	0.596	0.331	0.481	0.454	0.19	0.214	0.22	0.243	0.359	0.348	0.349	0.238	0.49
