# Supplementary material for: U‐Shaped Response of Flowering Time to Low and High Nitrogen via a Transcription Feedback Loop in Rice
Source: Adv Sci (Weinh). 2025 Dec 7;13(4):e08498. doi: 10.1002/advs.202508498 (PMC12822397; doi:10.1002/advs.202508498)
Supplement: Supplementary file 3 — Supporting Data [file ADVS-13-e08498-s004.zip › Figure S7.xlsx]

## Sheet: Figure S7a
Figure S7a. Diurnal expression of Hd3a and RFT1 in DN, MN and SN conditions.
Diurnal expression of Hd3a in DN, MN and SN conditions
	DN						MN						SN
ZT0	0.004	0.005	0.004	0.002	0.001	0.001	0.004	0.005	0.005	0.005	0.005	0.005	0.005	0.009	0.008	0.001	0.002	0.002
ZT4	0.007	0.007	0.006	0.006	0.005	0.006	0.021	0.021	0.013	0.013	0.013	0.01	0.006	0.007	0.01	0.002	0.002	0.014
ZT8	0.005		0.006	0.002	0.001	0.002	0.006	0.003	0.005	0.005	0.007	0.003	0.002	0.002	0.002	0.007	0.006	nd
ZT12	0.003	0.001	0.001	0.002	0.002	0.002	0.004	0.003	0.003	0	0.002	0.001	0.001	0.003	0.004	0.001	0.001	0
ZT16	0.002	0.002	0.002	0.003	0.003	0.003	0.002	0.002	0.004	0.001	0.001	0.001	0.001	0.001	0.001	0	0.001	0.001
Diurnal expression of RFT1 in DN, MN and SN conditions
	DN						MN						SN
ZT0	0.005769	0.00612	0.005237	0.001716	0.002444	0.002293	0.008861	0.010407	0.007986	0.001995	0.002075	0.001363	0.007038	0.006411	0.006428	0.002807	0.002719	0.002506
ZT4	0.007123	0.007184	0.011854	0.015578	0.0084	0.006917	0.007038	0.005311	0.009271	0.004249	0.003622	0.002217	0.00744	0.007378	0.006432	0.001413	0.001655	0.001399
ZT8	0.0087	0.005007	0.006721	0.00504	0.004259	0.004973	0.0036	0.002811	0.005467	0.004548	0.004381		0.002475	0.003097	0.002196	0.006246	0.005268	0.006018
ZT12	0.007979	0.010252	0.008426	0.004413	0.003851	0.002989	0.005755	0.005295	0.004307	0.002872	0.002275	0.002174	0.002624	0.003317	0.00236	0.000749	0.000745	nd
ZT16	0.015617	0.010257	0.011254	0.003518	0.002629	0.001933	0.003097	0.002421	0.002788	0.00249	0.002072	0.001828	0.001368	0.001527	0.001314	0.000544	0.000351	0.000634

## Sheet: Figure S7b
Figure S7b. Diurnal expression of Hd3a and RFT1 in WT, single and double mutants of nhd1 and ghd7 in MN condition
Diurnal expression of Hd3a in WT, single and double mutants of nhd1 and ghd7 in MN condition
	WT						nhd1						ghd7						D-ko-1						D-ko-2
ZT0	0.004	0.005	0.005	0.005	0.005	0.005	0.004	0.002	0.006	0.006	0.008	0.007	0.003	0.004	0.002	0.001	0.001	0.001	0.003	0.005	0.001	0.005	0.005	0.004	0	0.001	0	0.003	0.003	0.002
ZT4	0.021	0.021	0.013	0.013	0.013	0.01	0.003	0.004	0.004	0.005	0.005	0.006	0.03	0.03	0.01	0.007	0.007	0.007	0.002	0.002	0.002	0.007	0.005	0.006	0.004	0.008	0.004	0.002	0.002	0.003
ZT8	0.006	0.003	0.005	0.005	0.007	0.003	0.005	0.001	0.002	0.001	0.001	0.001	0.005	0.006	0.005	0.001	0.001	0.001	0.004	0.004	0.003	0.003	0.001	0.003	0.002	0.003	0.002	0.003	0.003	0.004
ZT12	0.004	0.003	0.003	0	0.002	0.001	0.003	0.005	0.003	0.002	0.003	0.003	0	0	0	0.001	0.001	0.001	0	0.001	0	0.004	0.003	0.005	0.001	0.002	0.002	0.006	0.005	0.005
ZT16	0.002	0.002	0.004	0.001	0.001	0.001	0.003	0.003	0.005	0.001	0.001	0.001	0.001	0.002	0.002	0	0	0	0.005	0.003	0.005	0.001	0.001	0.001	0.006	0.006	0.005	0.005	0.004	0.003
Diurnal expression of RFT1 in WT, single and double mutants of nhd1 and ghd7 in MN condition
	WT						nhd1						ghd7						D-ko-1						D-ko-2
ZT0	0.008861	0.010407	0.007986	0.001995	0.002075	0.001363	0.004	0.002	0.002	0.003	0.002	0.002	0.004781	0.003983	0.003443	0.001251	0.000849	0.000791	0.008129	0.007907	0.00685	3.42e-05	2.84e-05	1.62e-05	0.000257	0.000185	0.000365	0.003002	0.003224	0.002196
ZT4	0.007038	0.005311	0.009271	0.004249	0.003622	0.002217	0.003	0.004	0.004	0.005	0.003	0.003	0.012001	0.009386	0.009205	0.002127	0.002252	0.001934	0.002273	0.002025	0.001781	1.19e-05	1.39e-05	0.013439	0.001498	0.001437	0.001958	0.00407	0.003038	0.002947
ZT8	0.0036	0.002811		0.005467	0.004548	0.004381	0.001674	0.001496	0.001986	0.001014	0.001069	0.000926	0.006224	0.00641	0.004787	0.004793	0.00409	0.003642	0.00484	0.005797	0.003593	4.9e-05	4.38e-05	3.96e-05	0.002367	0.002354	0.001858	0.003377	0.003101	0.003339
ZT12	0.005755	0.005295	0.004307	0.002872	0.002275	0.002174	0.003667	0.003431	0.002654	0.002604	0.002477	0.00254	3.4e-05	7.59e-05	8.32e-05	0.000838	0.001142	0.000782	0.000109	4.26e-05	2.92e-05	0.005451	0.003925	0.005357	0.001821	0.001881	0.001049	0.01064	0.005668	0.007518
ZT16	0.003097	0.002421	0.002788	0.00249	0.002072	0.001828	0.001141	0.000796	0.000525	0.009354	0.009716	0.008744	0.002237	0.001499	0.001872	0.001074	0.001024	0.001196	1.66e-05	1.45e-05	1.04e-05	0.001009	0.000874		7.53e-06	3.25e-05	0.00285	0.009273	0.012026	0.010103
