# Supplementary material for: U‐Shaped Response of Flowering Time to Low and High Nitrogen via a Transcription Feedback Loop in Rice
Source: Adv Sci (Weinh). 2025 Dec 7;13(4):e08498. doi: 10.1002/advs.202508498 (PMC12822397; doi:10.1002/advs.202508498)
Supplement: Supplementary file 3 — Supporting Data [file ADVS-13-e08498-s004.zip › Figure S9.xlsx]

## Sheet: Figure S9a
Figure S9a. Expression of Hd3a and RFT1 in nhd1 mutants generated in TC65 backgrounds under DN, MN and SN supplies in the field.
		TC65						nhd1TC65-1						nhd1TC65-2
Hd3a	DN	2.35993	1.90106	1.80389	1.34995	1.17363	1.10902	0.979256	1.00354	0.527679	0.951294	1.01559	0.885054	1.23328	0.755943	0.781508	0.432388	0.388412	0.507534
	MN	0.202605	0.170966	0.163892	0.286464	0.214577	0.196464	0.100177	0.083314	0.104856	0.063459	0.071596	0.064181	0.134762	0.108232	0.091506	0.15635	0.134067	0.130494
	SN	0.261424	0.285289	0.282221	0.257572	0.20359	0.232263	0.12257	0.12793	0.152945	0.11826	0.099525	0.112908	0.119877	0.139549	0.105459	0.086051	0.08404	0.092333
RFT1	DN	0.559	0.503	0.466	0.654	0.693	0.511	0.292	0.304	0.271	0.314	0.352	0.304	0.44	0.49	0.419	0.201	0.171	0.186
	MN	0.176	0.182	0.121	0.207	0.173	0.15	0.082	0.051	0.053	0.052	0.043	0.047	0.074	0.054	0.054	0.088	0.073	0.065
	SN	0.08	0.079	0.071	0.046	0.044	0.046	0.11	0.097	0.108	0.066	0.055	0.057	0.053	0.061	0.047	0.04	0.035	0.035

## Sheet: Figure S9b
Figure S9b. Expression of Hd3a and RFT1 in nhd1 mutants generated in ZS97 backgrounds under DN, MN and SN supplies in the field.
		ZS97						nhd1ZS97-1						nhd1ZS97-2
Hd3a	DN	0.03664	0.028734	0.031421	0.031407	0.030427	0.014945	0.053465	0.033572	0.032159	0.034902	0.045871	0.046376	0.044477	0.047839	0.043532	0.035751	0.037258	0.040858
	MN	0.021132	0.043906	0.031692	0.047436	0.033111	0.027924	0.02305	0.019475	0.019687	0.022572	0.018451	0.022949	0.02434	0.029409	0.027222	0.025985	0.02707	0.031455
	SN	0.054468	0.056516	0.043796	0.066749	0.067713	0.075795	0.057224	0.049528	0.065709	0.039683	0.038977	0.023995	0.041355	0.044927	0.034239	0.053022	0.052591	0.042529
RFT1	DN	3.699	4.143	4.318	4.094	4.033	3.922	2.279	2.533	3.734	2.349	2.834		3.859	2.944	2.819	3.015		3.9
	MN	1.626	1.223	1.481	0.672	1.094	0.825	1.313	1.165	0.98	1.97	1.933	1.67	2.089	1.742	1.483	2.45	2.198	2.243
	SN	1.6	1.757	1.797	1.256	1.205	1.439	2.295	2.416	2.361	1.561	1.801	1.747	1.064	1.214	1.291	1.054	1.341	1.539

## Sheet: Figure S9c
Figure S9c. Expression of Hd3a and RFT1 in nhd1 mutants generated in MH63 backgrounds under DN, MN and SN supplies in the field.
		MH63						nhd1MH63-1						nhd1MH63-2
Hd3a	DN	6.84087	6.37277	5.81004	7.03449	7.32565	6.86303	7.80487	7.05842	6.99107	5.26402	6.08483	5.37699	5.82777	9.14665	7.77038	5.54268	5.25871	5.35328
	MN	2.7484	3.20993	2.76419	3.81901	3.92199	3.24024	3.05014	2.97639	2.86422	3.54301	3.64545	3.50238	3.65856	4.29499	3.65936	2.99259	3.75826	2.85536
	SN	4.62214	4.84873	4.4319	3.1048	2.89455	3.09532	5.06932	5.11036	4.96265	6.60994	6.41017	6.83455	5.95146	5.49468	5.45123	5.273	4.43412	5.78676
RFT1	DN	4.145	4.114	4.608	2.663	2.7	2.574	2.464	2.089	2.015	1.843	1.56	1.886	1.568	2.528	1.866	2.962	3.173	3.367
	MN	1.934	2.591	2.019	1.538	1.281	1.48	1.632	1.648	1.272	2.115	1.937	1.814	1.719	1.346	1.184	1.927	1.872	1.74
	SN	3.168	3.297	3.107	1.601	1.488	1.715	3.094	2.056	2.418	1.421	2.005	1.478	2.214	1.844	2.163	2.176	3.215	2.905
